# Supplementary material for: Gene–gene interaction detection with deep learning
Source: Commun Biol. 2022 Nov 12;5:1238. doi: 10.1038/s42003-022-04186-y (PMC9653457; doi:10.1038/s42003-022-04186-y)
Supplement: Supplementary file 4 — Supplementary Data 1 [file 42003_2022_4186_MOESM4_ESM.xlsx]

## Sheet: Figure 2
(a)
	mean	std
Power S/N=0.1	0.8583333333333334, 0.95, 0.95, 0.3499999999999999, 0.32499999999999996, 0.3333333333333333, 0.3333333333333333, 0.525, 0.058333333333333334, 0.041666666666666664, 0.3416666666666666, 0.33333333333333326, 0.4416666666666667	0.006601241465731192, 0.0038188130791298657, 0.0038188130791298657, 0.004487637339278754, 0.006166103577895309, 0.006454972243679029, 0.005270462766947299, 0.007580585582775105, 0.003974746672570606, 0.003608439182435161, 0.0032004773949452538, 0.00372677996249965, 0.007580585582775104
Specificity S/N=0.1	0.9782051282051283, 0.4243589743589743, 0.42692307692307685, 0.9974358974358974, 0.9974358974358974, 0.9076923076923077, 0.9192307692307693, 0.9346153846153846, 0.9987179487179487, 0.9987179487179487, 0.9307692307692308, 0.9358974358974359, 0.9397435897435897	0.001420417936292329, 0.0047643344041184725, 0.004122547484823981, 0.00038461538461538494, 0.00038461538461538494, 0.0025768911849027923, 0.001997491852677292, 0.001694782572615677, 0.00027941659894491514, 0.00027941659894491514, 0.001676499593669489, 0.0018356180850354295, 0.0021173262262709916
Power S/N=0.5	1.0, 1.0, 1.0, 0.38333333333333325, 0.3666666666666666, 0.4833333333333333, 0.4916666666666666, 0.5499999999999999, 0.29166666666666663, 0.27499999999999997, 0.7249999999999999, 0.7333333333333332, 0.6833333333333332	0.0, 0.0, 0.0, 0.0038188130791298675, 0.003333333333333334, 0.0025, 0.0018162078931419474, 0.0075, 0.005818433351570392, 0.005448623679425842, 0.003974746672570609, 0.0040824829046386315, 0.005833333333333334
Specificity S/N=0.5	0.9794871794871796, 0.3653846153846153, 0.3769230769230769, 0.9833333333333334, 0.9846153846153847, 0.8487179487179489, 0.8500000000000002, 0.9, 0.9987179487179487, 1.0, 0.614102564102564, 0.5948717948717948, 0.9448717948717948	0.0011889254481404752, 0.007701650309413846, 0.007564102564102565, 0.0008382497968347457, 0.0007475579352365776, 0.0025927882584816267, 0.002508204813655622, 0.002023042799751218, 0.00027941659894491514, 0.0, 0.002936849022809054, 0.003333333333333334, 0.002117326226270993
Power S/N=1.0	1.0, 1.0, 1.0, 0.37499999999999994, 0.4083333333333333, 0.5, 0.4916666666666666, 0.5583333333333332, 0.42499999999999993, 0.41666666666666663, 0.7333333333333334, 0.7666666666666668, 0.7583333333333334	0.0, 0.0, 0.0, 0.0036084391824351613, 0.004145780987944251, 0.0, 0.0018162078931419474, 0.004768967975941498, 0.004912427551063166, 0.0041666666666666675, 0.007168604389202191, 0.004859126579037752, 0.004145780987944251
Specificity S/N=1.0	0.9743589743589745, 0.48461538461538456, 0.4769230769230769, 0.9756410256410257, 0.9769230769230768, 0.8205128205128206, 0.8294871794871795, 0.8782051282051283, 0.9987179487179487, 0.9987179487179487, 0.682051282051282, 0.6320512820512819, 0.9435897435897436	0.0012820512820512818, 0.007079198816553088, 0.0077920878969347405, 0.0007557580847789492, 0.0006904057445044241, 0.0019015893556655543, 0.0017331417736661254, 0.0025277877119397898, 0.00027941659894491514, 0.00027941659894491514, 0.0036125648214372745, 0.002508204813655622, 0.0017008332258232812
(b)	Histogram	True interactions	False interactions	KDE
Perm I S/N=0.1	8.966761352121838807e-03,1.005145289599895450e-02,4.440162390470502388e-03,6.256536614894856428e-03,8.046250510588281307e-03,1.160019306801260072e-02,5.883134813606738338e-03,9.050835135579107099e-03,1.367694043070076179e-02,1.451978185623884962e-02,1.117611870467662485e-02,1.220027953833342435e-02,1.321848046258091228e-02,7.697525230050092891e-03,7.026832264941177721e-03,4.430471318960191654e-03…	1.587899954915045903e-02,6.378005159944294400e-02,5.690555040091278827e-02,2.370586981326340548e-02,2.215781566947695388e-02,3.025243799835440270e-02	6.536019672453411214e-03,4.649838733673098724e-03,1.649300073087214694e-03,5.781305715441704398e-04,8.414861369132990709e-03,6.902522580325610828e-03,3.567908622324467843e-03,1.927753823995588924e-03,2.550547645986081264e-03,4.457464051246641870e-03,3.055577042698858631e-03,2.071671779453754334e-03,6.323452076315880938e-03,4.340492492914201257e-03,8.127484877407551919e-03,1.376146353781222817e-03…	6.823937736815394395e+00,1.351866777482316273e+01,2.336513825421636170e+01,3.565008190951914457e+01,4.876402317498742889e+01,6.096458544553141223e+01,7.127547503415799213e+01,7.987710315450658527e+01,8.774670507383450513e+01,9.578010508510828913e+01,1.038895182572898506e+02,1.106440334871507361e+02,1.137990508734155526e+02,1.114807880523638630e+02,1.032742844534623714e+02,9.053823676193142944e+01…
Perm R S/N=0.1	1.165504752099512592e-03,1.733039655536412933e-03,1.273456474766135977e-03,1.850417746976019051e-03,1.172508525848388328e-03,1.215210477262736481e-03,9.100665988400585523e-04,1.143147778511047902e-03,2.439177271164954912e-03,1.048313713446259255e-03,1.196921433508396594e-03,1.262284506857395483e-03,1.847821973264216541e-03,2.398769774474204634e-03,2.761922039091587160e-03,1.370982143282890083e-03…	1.587899954915045903e-02,6.378005159944294400e-02,5.690555040091278827e-02,2.370586981326340548e-02,2.215781566947695388e-02,3.025243799835440270e-02	6.536019672453411214e-03,4.649838733673098724e-03,1.649300073087214694e-03,5.781305715441704398e-04,8.414861369132990709e-03,6.902522580325610828e-03,3.567908622324467843e-03,1.927753823995588924e-03,2.550547645986081264e-03,4.457464051246641870e-03,3.055577042698858631e-03,2.071671779453754334e-03,6.323452076315880938e-03,4.340492492914201257e-03,8.127484877407551919e-03,1.376146353781222817e-03…	1.766031890058917782e+02,5.591931428766661156e+02,4.455410844717915779e+02,2.572100265136978692e+02,6.091070291518776969e+01,1.847191078989787627e+01,3.264102216276852886e+01,1.184045137685522597e+01,2.759041291558548270e-01,2.638933032952230995e-04,9.991948761053537214e-09,1.494490743479918261e-14,8.828840409210506075e-22,2.060053045322673885e-30,1.898529110347242297e-40,6.910671161128788368e-52…
Perm T S/N=0.1	1.595822054520248988e-03,1.540969352424144878e-03,2.526595249772071051e-03,1.841511066257953870e-03,2.595003628730775148e-03,1.241389892995358509e-03,1.064463739097117360e-03,7.163104355335239096e-04,3.814071378111837888e-03,1.174741654098033746e-03,1.287821371108294243e-03,2.290973655879499984e-03,1.009407402575015784e-03,1.509792867302894902e-03,1.965282587707042807e-03,1.476036705821750453e-03…	1.587899954915045903e-02,6.378005159944294400e-02,5.690555040091278827e-02,2.370586981326340548e-02,2.215781566947695388e-02,3.025243799835440270e-02	6.536019672453411214e-03,4.649838733673098724e-03,1.649300073087214694e-03,5.781305715441704398e-04,8.414861369132990709e-03,6.902522580325610828e-03,3.567908622324467843e-03,1.927753823995588924e-03,2.550547645986081264e-03,4.457464051246641870e-03,3.055577042698858631e-03,2.071671779453754334e-03,6.323452076315880938e-03,4.340492492914201257e-03,8.127484877407551919e-03,1.376146353781222817e-03…	1.784220986229161952e+02,5.664432647369064853e+02,4.619460893395175276e+02,2.428138798724041294e+02,5.031386284984035484e+01,2.395288975603538262e+01,1.334169555932017737e+01,2.125438045808548182e+01,2.218390800631081294e+00,8.976367613108228102e-03,1.404677671316928889e-06,8.500852333556242965e-12,1.989564379088324075e-18,1.800790755917064236e-26,6.303448946706011897e-36,8.533023822363640158e-47…
Perm I S/N=0.5	1.195977201908826962e-02,1.275960876345634196e-02,1.328087819218635307e-02,2.439510746207088424e-02,7.350239680707454544e-03,1.452700692713260883e-02,5.248169113695618469e-03,1.536193964108823612e-02,1.024266832321881968e-02,1.327961606681345511e-02,2.067668791264298464e-02,1.052847931534052484e-02,1.112175047025084837e-02,1.075597451329231291e-02,1.236830815933644481e-02,1.049574636220930446e-02…	3.744651172757149094e-02,1.175169198371470991e-01,9.662142304554574568e-02,5.730641671121121383e-02,5.459162719249724405e-02,5.829274312630294136e-02	7.082688658684488207e-03,4.212205637246371238e-03,4.619906289130449629e-03,7.159730985015634597e-03,2.416482828557491459e-03,4.887343701720242399e-03,4.389172447472810754e-03,2.306594862788914884e-03,5.594979452341795022e-03,3.438134593516587682e-03,5.366978386789560997e-03,3.943622921407224750e-03,6.268608345091348892e-03,4.874403323233123669e-03,5.505274450778960271e-03,2.770890726894137575e-03…	5.752952770883992706e+00,1.066647552079384553e+01,1.789854474784416283e+01,2.731036383060183326e+01,3.818471593094885463e+01,4.965201746169633168e+01,6.088747267148715991e+01,7.064511832415257686e+01,7.710204947909488737e+01,7.870305108854020659e+01,7.502180351476988562e+01,6.682160229194823842e+01,5.579582882929898346e+01,4.419827847498023488e+01,3.404469760431864245e+01,2.636443910242256194e+01…
Perm R S/N=0.5	1.257999452948569590e-03,1.062315632402896634e-03,8.996775954961774195e-04,2.119962741713967997e-03,2.124545109272001422e-03,2.738147795200346780e-03,2.005537714948876955e-03,7.320071727037432471e-04,1.499275669455527689e-03,5.109540641307829196e-04,1.991943754255769312e-03,1.355210702121256890e-03,5.432403430342678304e-04,2.185891710221769119e-03,9.601096792146559871e-04,6.899294570088385830e-04…	3.744651172757149094e-02,1.175169198371470991e-01,9.662142304554574568e-02,5.730641671121121383e-02,5.459162719249724405e-02,5.829274312630294136e-02	7.082688658684488207e-03,4.212205637246371238e-03,4.619906289130449629e-03,7.159730985015634597e-03,2.416482828557491459e-03,4.887343701720242399e-03,4.389172447472810754e-03,2.306594862788914884e-03,5.594979452341795022e-03,3.438134593516587682e-03,5.366978386789560997e-03,3.943622921407224750e-03,6.268608345091348892e-03,4.874403323233123669e-03,5.505274450778960271e-03,2.770890726894137575e-03…	2.378457335622821915e+02,5.212717798446278721e+02,9.023227970257940456e+01,1.804212200112173536e-01,9.190452414817066728e-11,2.471764704971929362e-27,3.473492415359507945e-51,2.550332721146573349e-82,9.783596222943018088e-121,1.960971978198019257e-166,2.053598054013297179e-219,1.123649052285699159e-279,0.000000000000000000e+00,0.000000000000000000e+00,0.000000000000000000e+00,0.000000000000000000…
Perm T S/N=0.5	1.019600553996861687e-03,1.926829719543457064e-03,1.214683249592781377e-03,2.203902643080801489e-03,1.963916733860970702e-03,5.297952800989153129e-04,1.914050292968750211e-03,1.661181406676769806e-03,2.776570329070090527e-03,8.022060394287111335e-04,2.568563723564148103e-03,7.616339326996236477e-04,1.909078264236449378e-03,2.413433243334291069e-03,3.731052336096765329e-03,2.148771382123228733e-03…	3.744651172757149094e-02,1.175169198371470991e-01,9.662142304554574568e-02,5.730641671121121383e-02,5.459162719249724405e-02,5.829274312630294136e-02	7.082688658684488207e-03,4.212205637246371238e-03,4.619906289130449629e-03,7.159730985015634597e-03,2.416482828557491459e-03,4.887343701720242399e-03,4.389172447472810754e-03,2.306594862788914884e-03,5.594979452341795022e-03,3.438134593516587682e-03,5.366978386789560997e-03,3.943622921407224750e-03,6.268608345091348892e-03,4.874403323233123669e-03,5.505274450778960271e-03,2.770890726894137575e-03…	2.375239188185386752e+02,4.480194175143098505e+02,1.474306881693869684e+02,1.437735317407852342e+01,7.722040091397258362e-04,1.740430549204241246e-13,1.610688350903693038e-28,6.120533709002703990e-49,9.549706420631284950e-75,6.118059509928318632e-106,1.609386386600961157e-142,1.738320691982888525e-184,7.709432780989220599e-232,1.403905587400348066e-284,0.000000000000000000e+00,0.00000000000000000…
Perm I S/N=1.0	2.572668219953776897e-02,2.537730250805615359e-02,1.136263812929390674e-02,1.288815317153930995e-02,2.459142816998064265e-02,1.041830159276722900e-02,8.017149192094799592e-03,1.379170799367128789e-02,1.914772155135870818e-02,1.233359895348549312e-02,1.579070097059011649e-02,1.410364691019057662e-02,2.239683002382516011e-02,1.465658266246318980e-02,1.952175629734992021e-02,1.108267588615417104e-02…	4.831644717380405296e-02,1.450894455060363630e-01,1.172369910053907838e-01,6.772134592309590750e-02,6.345092790350312373e-02,7.364536948427553853e-02	9.288972766697401254e-03,5.778737925738098961e-03,6.780582387000320954e-03,6.784079217165709177e-03,2.165229456871746450e-03,4.992991458624603147e-03,4.184705764055251728e-03,2.460795879364011726e-03,7.726381254941220092e-03,4.517104646563531098e-03,7.337901672720905863e-03,3.487571458518504055e-03,5.471815950423476564e-03,4.104780618101358004e-03,7.574939076602468443e-03,2.646972301602360314e-03…	3.902724830769088715e-01,1.675969210083339211e+00,5.141296485148330930e+00,1.201872441550759163e+01,2.321933908266727187e+01,3.912583395436558220e+01,5.724535346104056543e+01,7.095915794848913549e+01,7.523644119250823792e+01,7.256177796618939624e+01,6.901724676946518855e+01,6.569149653963887658e+01,5.788259200304175067e+01,4.375955143925665425e+01,2.910351378991289906e+01,2.016128502527748623e+01…
Perm R S/N=1.0	7.819229729473588545e-04,2.332623780518770958e-03,1.801061410829424801e-03,8.284884668886664544e-04,1.523258803971110813e-03,2.427323307096958434e-03,1.375950154848396825e-03,1.116255970299243972e-03,1.487646500766276339e-03,1.247268548607827513e-03,8.000890262424949695e-04,1.061714743077754120e-03,2.324434908479452912e-03,1.281179329752921928e-03,8.970449531450869988e-04,1.164657070487736673e-03…	4.831644717380405296e-02,1.450894455060363630e-01,1.172369910053907838e-01,6.772134592309590750e-02,6.345092790350312373e-02,7.364536948427553853e-02	9.288972766697401254e-03,5.778737925738098961e-03,6.780582387000320954e-03,6.784079217165709177e-03,2.165229456871746450e-03,4.992991458624603147e-03,4.184705764055251728e-03,2.460795879364011726e-03,7.726381254941220092e-03,4.517104646563531098e-03,7.337901672720905863e-03,3.487571458518504055e-03,5.471815950423476564e-03,4.104780618101358004e-03,7.574939076602468443e-03,2.646972301602360314e-03…	1.709397144251951488e+02,4.026934155979889169e+02,9.098526606265318151e+01,1.208753833958956392e+01,1.324933047658632826e-04,5.664949391409696797e-16,9.429858309713545581e-34,6.111127031957768237e-58,1.541858315144536892e-88,1.514518680688819953e-125,5.791776749649529746e-169,8.622952689499157913e-219,4.998126053994020109e-275,0.000000000000000000e+00,0.000000000000000000e+00,0.000000000000000000…
Perm T S/N=1.0	9.833212835714216608e-04,1.730942587554456331e-03,1.781362116336822647e-03,1.201670709252358185e-03,1.955260368809102079e-03,1.142462009191513557e-03,1.622989179193973707e-03,2.121133026480674730e-03,2.461566743254662345e-03,2.077936949953437806e-03,3.175329807400701157e-03,2.225408518314360515e-03,1.617736977338790020e-03,2.017129123210908374e-03,1.241365403123200102e-03,2.163235207647085188e-03…	4.831644717380405296e-02,1.450894455060363630e-01,1.172369910053907838e-01,6.772134592309590750e-02,6.345092790350312373e-02,7.364536948427553853e-02	9.288972766697401254e-03,5.778737925738098961e-03,6.780582387000320954e-03,6.784079217165709177e-03,2.165229456871746450e-03,4.992991458624603147e-03,4.184705764055251728e-03,2.460795879364011726e-03,7.726381254941220092e-03,4.517104646563531098e-03,7.337901672720905863e-03,3.487571458518504055e-03,5.471815950423476564e-03,4.104780618101358004e-03,7.574939076602468443e-03,2.646972301602360314e-03…	1.282860246054070217e+02,5.091154405598251174e+02,8.413165645903420398e+01,1.992153407283443922e+00,2.699510894923664664e-08,8.065317415138682127e-24,5.281618474360539029e-47,7.580890606270658200e-78,2.384959858751634841e-116,1.644559377122098008e-162,2.485568196655716289e-216,8.233973195226893979e-278,0.000000000000000000e+00,0.000000000000000000e+00,0.000000000000000000e+00,0.000000000000000000…

## Sheet: Figure 3
S/N	0.1	0.5	1.0		data size	40k	80k	120k
NN	0.89	0.99	1.		NN	0.65	0.89	0.98
LR_SNP	0.60	0.61	0.61		LR_SNP	0.56	0.60	0.63
LR_PCA	0.52	0.75	0.82		LR_PCA	0.49	0.52	0.57
Lasso_SNP	0.57	0.53	0.47		Lasso_SNP	0.50	0.57	0.60
Lasso_PCA	0.52	0.75	0.82		Lasso_PCA	0.49	0.52	0.57
XGB_SNP	0.27	0.26	0.24		XGB_SNP	0.26	0.27	0.29
XGB_PCA	0.25	0.25	0.25		XGB_PCA	0.23	0.25	0.24
causal SNPs	0.1	0.5	1.0		M/I	0.25	1.0	4.0
NN	0.75	0.89	0.95		NN	0.97	0.89	0.72
LR_SNP	0.71	0.60	0.56		LR_SNP	0.61	0.60	0.53
LR_PCA	0.35	0.52	0.57		LR_PCA	0.60	0.52	0.33
Lasso_SNP	0.64	0.57	0.53		Lasso_SNP	0.57	0.57	0.49
Lasso_PCA	0.35	0.52	0.60		Lasso_PCA	0.60	0.52	0.33
XGB_SNP	0.34	0.27	0.26		XGB_SNP	0.38	0.27	0.22
XGB_PCA	0.27	0.25	0.28		XGB_PCA	0.28	0.25	0.24

## Sheet: Figure 4
S/N	0.1	0.5	1.0		data size	40k	80k	120k
NN	0.98	0.99	1.		NN	0.89	0.98	1.0
LR_SNP	0.76	0.78	0.79		LR_SNP	0.75	0.76	0.79
LR_PCA	0.75	0.87	0.90		LR_PCA	0.77	0.75	0.78
Lasso_SNP	0.74	0.75	0.74		Lasso_SNP	0.72	0.74	0.76
Lasso_PCA	0.75	0.87	0.90		Lasso_PCA	0.77	0.75	0.78
XGB_SNP	0.61	0.61	0.60		XGB_SNP	0.59	0.61	0.62
XGB_PCA	0.62	0.70	0.74		XGB_PCA	0.62	0.62	0.60
causal SNPs	0.1	0.5	1.0		M/I	0.25	1.0	4.0
NN	0.88	0.98	0.99		NN	1.0	0.98	0.92
LR_SNP	0.85	0.76	0.75		LR_SNP	0.78	0.76	0.73
LR_PCA	0.66	0.75	0.78		LR_PCA	0.79	0.75	0.65
Lasso_SNP	0.78	0.74	0.75		Lasso_SNP	0.73	0.74	0.73
Lasso_PCA	0.66	0.75	0.79		Lasso_PCA	0.79	0.75	0.65
XGB_SNP	0.71	0.61	0.61		XGB_SNP	0.69	0.61	0.56
XGB_PCA	0.65	0.62	0.68		XGB_PCA	0.68	0.62	0.61

## Sheet: Figure 5
	Empirical distribution
S/N=0.1	9.802068854448272583e-01,9.806039369748068557e-01,9.793654542270773256e-01,9.993469465219279035e-01,9.824533868306223328e-01,9.817358893185182955e-01,9.798033479139793833e-01,9.815570815804324223e-01,9.583808442802814742e-01,8.998171487647262934e-01,9.785211648631181314e-01,9.982943303768386789e-01,1.000106237685131738e+00,9.996550725980956065e-01,9.798298700693343077e-01,9.795213719918759443e-01…
S/N=0.5	5.312523885234181620e-01,6.867514856253049693e-01,5.895154924498037241e-01,4.325525277303270411e-01,6.853097553794245123e-01,6.869204817360931026e-01,4.703596615889119037e-01,7.825092426865492001e-01,5.480751692849705758e-01,6.664026025753033711e-01,6.265591906758817276e-01,3.332081764521203637e-01,6.852678032601058344e-01,7.051886470105428462e-01,3.910670414603119593e-01,8.432725428062327611e-01…
S/N=1.0	6.272165455001506018e-01,4.707633427713500129e-01,4.323993822708723234e-01,3.933199840919459622e-01,5.117756956241635846e-01,5.479687170524539797e-01,5.484400725697121670e-01,4.110094697106090322e-01,4.119890346247901403e-01,7.257615645703369145e-01,7.263135572457403155e-01,6.070187408571982024e-01,6.281150568018407654e-01,6.866153156045071704e-01,7.266742572038233927e-01,6.864050111575634716e-01…
	Line plots
	p-value	FPR
S/N=0.1	0.000000000000000000e+00,1.010101010101010187e-02,2.020202020202020374e-02,3.030303030303030387e-02,4.040404040404040747e-02,5.050505050505051108e-02,6.060606060606060774e-02,7.070707070707071829e-02,8.080808080808081495e-02,9.090909090909091161e-02,1.010101010101010222e-01,1.111111111111111188e-01,1.212121212121212155e-01,1.313131313131313260e-01,1.414141414141414366e-01,1.515151515151515194e-01…	0.000000000000000000e+00,0.000000000000000000e+00,1.629629629629629484e-02,2.237037037037037032e-02,4.229629629629629711e-02,4.481481481481481427e-02,6.559259259259259123e-02,6.648148148148147474e-02,8.799999999999999489e-02,8.807407407407406852e-02,1.090370370370370434e-01,1.091111111111111170e-01,1.294074074074074154e-01,1.294444444444444453e-01,1.523333333333333206e-01,1.523333333333333206e-01…
S/N=0.5	0.000000000000000000e+00,1.010101010101010187e-02,2.020202020202020374e-02,3.030303030303030387e-02,4.040404040404040747e-02,5.050505050505051108e-02,6.060606060606060774e-02,7.070707070707071829e-02,8.080808080808081495e-02,9.090909090909091161e-02,1.010101010101010222e-01,1.111111111111111188e-01,1.212121212121212155e-01,1.313131313131313260e-01,1.414141414141414366e-01,1.515151515151515194e-01…	0.000000000000000000e+00,0.000000000000000000e+00,1.092592592592592574e-02,1.533333333333333250e-02,3.270370370370370705e-02,3.503703703703704014e-02,5.418518518518518345e-02,5.537037037037036841e-02,7.566666666666665986e-02,7.611111111111111549e-02,9.985185185185185830e-02,1.004814814814814772e-01,1.241111111111111165e-01,1.242592592592592637e-01,1.473703703703703738e-01,1.477037037037036982e-01…
S/N=1.0	0.000000000000000000e+00,1.010101010101010187e-02,2.020202020202020374e-02,3.030303030303030387e-02,4.040404040404040747e-02,5.050505050505051108e-02,6.060606060606060774e-02,7.070707070707071829e-02,8.080808080808081495e-02,9.090909090909091161e-02,1.010101010101010222e-01,1.111111111111111188e-01,1.212121212121212155e-01,1.313131313131313260e-01,1.414141414141414366e-01,1.515151515151515194e-01…	0.000000000000000000e+00,0.000000000000000000e+00,7.259259259259259571e-03,1.203703703703703706e-02,2.325925925925926077e-02,2.711111111111111013e-02,4.003703703703703765e-02,4.329629629629629800e-02,5.618518518518518523e-02,5.825925925925926063e-02,7.474074074074074647e-02,7.662962962962963087e-02,9.370370370370370572e-02,9.488888888888888373e-02,1.128518518518518560e-01,1.137407407407407395e-01…

## Sheet: Figure 6
(a)
	Inner panel histogram	Histogram
HDL	5, 1, 0, 2, 9, 0, 3, 2, 8	6, 0, 11, 5, 15, 10, 443, 941, 510, 139
LDL	3, 4, 2, 0, 0, 0, 4, 0, 0	7, 2, 0, 4, 30, 13, 20, 433, 1249, 322
TC	1, 5, 3, 4, 5, 3, 6, 1, 8	6, 7, 8, 7, 141, 75, 266, 228, 159, 1183
(b)
	observed interaction	permuted interaction	std of permuted interaction
HDL	1.54400e-02,8.83000e-03,6.83000e-03,5.68000e-03,5.51000e-03,4.71000e-03,3.48000e-03,3.35000e-03,3.05000e-03,2.90000e-03,2.82000e-03,2.77000e-03,2.32000e-03,2.19000e-03,2.09000e-03,2.09000e-03,2.06000e-03,1.80000e-03,1.70000e-03,1.67000e-03,1.43000e-03,1.40000e-03,1.21000e-03,1.17000e-03,1.10000e-03,1.00000e-03,9.80000e-04,9.70000e-04,9.70000e-04,9.60000e-04,8.80000e-04,8.80000e-04,8.70000e-04,8.4…	4.58000e-03,3.41000e-03,2.95000e-03,2.41000e-03,2.11000e-03,1.84000e-03,1.64000e-03,1.44000e-03,1.32000e-03,1.21000e-03,1.12000e-03,1.05000e-03,9.80000e-04,9.40000e-04,9.00000e-04,8.50000e-04,8.10000e-04,7.80000e-04,7.40000e-04,7.10000e-04,6.80000e-04,6.50000e-04,6.20000e-04,5.90000e-04,5.70000e-04,5.60000e-04,5.40000e-04,5.20000e-04,5.10000e-04,4.90000e-04,4.70000e-04,4.60000e-04,4.50000e-04,4.4…	2.17000e-03,1.74000e-03,1.52000e-03,1.36000e-03,9.20000e-04,8.60000e-04,7.50000e-04,6.50000e-04,5.70000e-04,5.10000e-04,4.10000e-04,3.30000e-04,3.30000e-04,3.10000e-04,2.90000e-04,2.90000e-04,2.90000e-04,2.90000e-04,2.80000e-04,2.60000e-04,2.60000e-04,2.50000e-04,2.50000e-04,2.50000e-04,2.30000e-04,2.30000e-04,2.20000e-04,2.20000e-04,2.20000e-04,2.10000e-04,2.00000e-04,1.90000e-04,1.80000e-04,1.7…
LDL	1.21035e-02,7.52741e-03,6.87788e-03,5.55208e-03,5.08829e-03,5.07305e-03,4.91900e-03,4.27290e-03,3.82196e-03,2.25952e-03,2.16127e-03,2.08956e-03,1.94871e-03,1.37019e-03,1.26144e-03,1.21958e-03,9.78241e-04,9.61259e-04,9.44227e-04,8.73998e-04,8.55151e-04,8.53920e-04,8.02812e-04,7.77979e-04,7.50973e-04,7.30653e-04,7.29167e-04,7.16505e-04,6.15162e-04,6.14382e-04,6.00254e-04,5.91545e-04,5.87696e-04,5.7…	4.93815e-03,3.76074e-03,2.81616e-03,2.34640e-03,1.94318e-03,1.59123e-03,1.46032e-03,1.29026e-03,1.17766e-03,1.04444e-03,9.51949e-04,8.73380e-04,7.97260e-04,7.30066e-04,6.68204e-04,6.35446e-04,6.04029e-04,5.72125e-04,5.24925e-04,5.00591e-04,4.74838e-04,4.55068e-04,4.33808e-04,4.14020e-04,4.01139e-04,3.87132e-04,3.71742e-04,3.56008e-04,3.39902e-04,3.25263e-04,3.11185e-04,2.96750e-04,2.87317e-04,2.7…	3.12018e-03,2.84675e-03,1.77052e-03,1.47471e-03,1.24612e-03,9.38576e-04,9.01535e-04,7.12450e-04,6.11233e-04,5.31931e-04,4.94788e-04,4.28269e-04,4.02912e-04,3.10406e-04,2.79259e-04,2.77544e-04,2.67512e-04,2.67386e-04,2.65813e-04,2.52237e-04,2.38213e-04,2.34832e-04,2.22992e-04,2.10523e-04,2.05647e-04,2.03513e-04,1.89922e-04,1.87723e-04,1.83752e-04,1.73980e-04,1.68491e-04,1.65561e-04,1.63704e-04,1.5…
TC	5.90884e-03,4.10086e-03,3.48859e-03,3.23258e-03,3.11856e-03,3.06226e-03,2.65208e-03,2.54970e-03,2.54051e-03,2.45678e-03,2.37443e-03,2.30741e-03,2.28947e-03,1.92597e-03,1.85797e-03,1.77259e-03,1.76492e-03,1.65123e-03,1.49503e-03,1.46079e-03,1.44302e-03,1.32619e-03,1.29245e-03,1.27899e-03,1.23922e-03,1.18534e-03,1.15883e-03,1.07866e-03,9.97749e-04,9.68242e-04,9.67998e-04,9.29712e-04,9.22383e-04,8.9…	3.33435e-03,2.52934e-03,2.04076e-03,1.78828e-03,1.58021e-03,1.44174e-03,1.33793e-03,1.25349e-03,1.16847e-03,1.09281e-03,1.04596e-03,9.96503e-04,9.49336e-04,9.19512e-04,8.85894e-04,8.57021e-04,8.32812e-04,7.90864e-04,7.63685e-04,7.36549e-04,7.08214e-04,6.85624e-04,6.59269e-04,6.37699e-04,6.17990e-04,6.00165e-04,5.84112e-04,5.74502e-04,5.51307e-04,5.37619e-04,5.25500e-04,5.12357e-04,5.02385e-04,4.8…	2.11232e-03,1.29470e-03,9.78481e-04,7.71673e-04,7.19970e-04,5.98059e-04,5.10801e-04,4.43946e-04,3.83787e-04,3.46829e-04,3.27346e-04,3.14855e-04,2.89008e-04,2.86520e-04,2.84689e-04,2.78801e-04,2.75115e-04,2.47448e-04,2.41649e-04,2.32399e-04,2.25935e-04,2.13739e-04,2.13433e-04,2.07278e-04,2.07243e-04,2.06548e-04,2.06202e-04,2.00408e-04,1.81337e-04,1.75912e-04,1.70104e-04,1.67093e-04,1.64950e-04,1.6…

## Sheet: Figure 7
(a)
	HDL	LDL	TC
predicted interaction	0.001,0.005,0.007,-0.002,0.005,0.009,0.006,0.007,0.002,0.008,-0.012,0.008,0.002,-0.011,0.004,0.007,0.006,0.004,0.003,0.005,0.005,0.006,0.003,0.008,0.005,0.007,0.006,-0.004,0.008,0.006,0.005,0.009,0.003,0.008,-0.012,0.006,0.006,0.006,0.005,0.007,0.008,0.008,0.006,0.006,0.002,0.002,0.007,0.005,0.006,0.006,0.007,-0.000,0.003,0.003,0.005,0.007,0.008,0.006,0.007,0.004,0.006,0.003,-0.001,0.003,0.008,0.…	-0.002,-0.002,-0.024,-0.015,-0.015,-0.018,-0.013,0.027,0.005,-0.013,-0.016,-0.015,0.030,-0.028,-0.015,-0.018,-0.018,-0.015,0.034,-0.015,0.005,-0.015,-0.016,-0.016,-0.013,0.013,-0.013,0.009,-0.017,0.008,0.026,0.005,-0.003,0.027,-0.015,-0.015,0.004,-0.002,0.033,-0.017,0.032,0.016,-0.013,-0.013,-0.013,-0.002,-0.002,-0.016,0.030,-0.017,-0.018,-0.013,-0.008,-0.018,0.030,-0.015,-0.002,-0.002,-0.002,0.0…	-0.021,0.003,-0.032,0.008,-0.025,-0.003,-0.019,-0.003,-0.023,-0.034,-0.026,-0.023,-0.031,0.008,-0.029,0.073,-0.033,-0.029,0.003,-0.031,-0.011,0.014,0.007,-0.004,0.004,-0.029,-0.034,-0.027,-0.040,-0.024,-0.029,0.007,0.005,-0.010,-0.023,0.067,-0.023,0.001,-0.034,-0.025,0.021,-0.029,0.004,-0.022,-0.031,0.014,-0.028,0.007,-0.035,0.003,-0.038,-0.029,-0.022,-0.003,-0.011,-0.029,0.014,-0.034,-0.036,-0.0…
observed interaction	0.466,1.033,0.027,1.834,-0.089,1.545,-0.744,0.232,0.325,1.491,0.103,0.979,-1.856,0.702,-0.352,0.137,-0.793,0.052,-0.363,-0.950,0.361,-1.157,-1.900,0.129,-1.241,-0.393,-0.368,-0.492,0.032,0.706,-1.763,-0.041,-0.408,1.399,0.213,2.511,-0.934,0.601,-0.108,0.970,-0.116,-0.337,-0.283,-0.109,1.108,-1.044,0.803,-1.968,0.134,0.058,0.018,0.587,0.700,-0.492,0.670,-1.087,1.019,0.071,-1.756,-0.174,0.999,1.344…	-1.032,0.434,1.092,-1.043,1.356,-2.328,-0.510,-0.192,-0.655,-0.455,-0.326,-1.153,-1.490,-1.204,-0.411,-1.170,-0.042,0.596,-0.643,-0.534,0.474,0.230,0.122,1.311,0.750,-0.283,1.470,-2.148,-0.447,0.737,-1.387,-0.906,-1.580,1.050,0.589,-0.841,-0.228,0.074,0.311,-0.591,2.593,-0.921,-1.007,-0.018,-0.576,0.389,1.095,0.861,1.412,-1.339,0.655,1.886,0.148,-0.869,-0.443,0.847,-0.539,-0.637,0.412,0.341,-1.01…	0.542,-0.961,0.514,-1.469,-0.170,0.717,0.191,-0.374,1.568,0.927,-1.829,0.341,-0.012,1.061,0.137,-0.114,-0.743,-0.647,-0.321,0.449,-1.265,1.133,-0.261,0.816,-1.234,-0.629,0.487,-0.461,0.897,0.395,1.946,0.072,0.507,-1.595,-0.912,1.432,-0.330,1.011,1.073,0.602,-0.248,-0.244,-0.265,-1.300,0.039,1.343,0.861,-1.698,0.585,-0.785,0.753,-0.202,-1.318,-1.200,-0.425,-0.059,0.823,-0.362,0.781,-1.469,-0.525,-…
line x	-0.043,-0.042,-0.040,-0.039,-0.038,-0.037,-0.036,-0.034,-0.033,-0.032,-0.031,-0.030,-0.028,-0.027,-0.026,-0.025,-0.024,-0.023,-0.021,-0.020,-0.019,-0.018,-0.017,-0.015,-0.014,-0.013,-0.012,-0.011,-0.009,-0.008,-0.007,-0.006,-0.005,-0.003,-0.002,-0.001,0.000,0.001,0.003,0.004,0.005,0.006,0.007,0.008,0.010,0.011,0.012,0.013,0.014,0.016	-0.046,-0.045,-0.045,-0.045,-0.044,-0.044,-0.044,-0.043,-0.043,-0.043,-0.042,-0.042,-0.042,-0.041,-0.041,-0.041,-0.040,-0.040,-0.040,-0.040,-0.039,-0.039,-0.039,-0.038,-0.038,-0.038,-0.037,-0.037,-0.037,-0.036,-0.036,-0.036,-0.035,-0.035,-0.035,-0.035,-0.034,-0.034,-0.034,-0.033,-0.033,-0.033,-0.032,-0.032,-0.032,-0.031,-0.031,-0.031,-0.030,-0.030,-0.030,-0.029,-0.029,-0.029,-0.029,-0.028,-0.028,…	-0.056,-0.056,-0.056,-0.056,-0.056,-0.055,-0.055,-0.055,-0.055,-0.054,-0.054,-0.054,-0.054,-0.054,-0.053,-0.053,-0.053,-0.053,-0.053,-0.052,-0.052,-0.052,-0.052,-0.051,-0.051,-0.051,-0.051,-0.051,-0.050,-0.050,-0.050,-0.050,-0.049,-0.049,-0.049,-0.049,-0.049,-0.048,-0.048,-0.048,-0.048,-0.048,-0.047,-0.047,-0.047,-0.047,-0.046,-0.046,-0.046,-0.046,-0.046,-0.045,-0.045,-0.045,-0.045,-0.044,-0.044,…
line y	-0.513,-0.500,-0.487,-0.474,-0.461,-0.448,-0.435,-0.422,-0.409,-0.396,-0.384,-0.371,-0.358,-0.345,-0.332,-0.319,-0.306,-0.293,-0.280,-0.267,-0.255,-0.242,-0.229,-0.216,-0.203,-0.190,-0.177,-0.164,-0.151,-0.138,-0.125,-0.113,-0.100,-0.087,-0.074,-0.061,-0.048,-0.035,-0.022,-0.009,0.004,0.016,0.029,0.042,0.055,0.068,0.081,0.094,0.107,0.120	-0.106,-0.106,-0.105,-0.104,-0.103,-0.102,-0.102,-0.101,-0.100,-0.099,-0.099,-0.098,-0.097,-0.096,-0.095,-0.095,-0.094,-0.093,-0.092,-0.092,-0.091,-0.090,-0.089,-0.088,-0.088,-0.087,-0.086,-0.085,-0.085,-0.084,-0.083,-0.082,-0.081,-0.081,-0.080,-0.079,-0.078,-0.078,-0.077,-0.076,-0.075,-0.074,-0.074,-0.073,-0.072,-0.071,-0.071,-0.070,-0.069,-0.068,-0.067,-0.067,-0.066,-0.065,-0.064,-0.064,-0.063,…	-0.112,-0.111,-0.111,-0.110,-0.110,-0.109,-0.109,-0.108,-0.108,-0.107,-0.107,-0.106,-0.106,-0.105,-0.105,-0.104,-0.104,-0.103,-0.103,-0.102,-0.102,-0.101,-0.101,-0.100,-0.100,-0.099,-0.099,-0.098,-0.098,-0.097,-0.097,-0.096,-0.096,-0.095,-0.095,-0.094,-0.093,-0.093,-0.092,-0.092,-0.091,-0.091,-0.090,-0.090,-0.089,-0.089,-0.088,-0.088,-0.087,-0.087,-0.086,-0.086,-0.085,-0.085,-0.084,-0.084,-0.083,…
(b)
	HDL	LDL	TC
blue x	0.018,0.041,-0.038,-0.023,-0.036,0.014,-0.005,-0.179,-0.059,-0.060,-0.014,-0.065,0.003,-0.038,-0.011,0.020,0.021,-0.036,-0.036,-0.071,-0.012,-0.039,0.001,0.041,-0.087,-0.163,-0.038,-0.036,-0.016,-0.013,-0.018,-0.142,0.007,0.002,-0.090,-0.032,0.002,-0.046,0.028,0.035,0.003,-0.173,-0.202,-0.005,-0.171,-0.037,0.007,-0.022,0.059,-0.030,0.004,0.048,0.004,0.007,0.016,-0.030,0.014,0.013,-0.041,-0.041,-0…	-0.097,-0.097,0.083,0.001,0.001,0.001,0.001,0.000,0.001,0.001,0.124,0.001,0.001,0.001,0.001,0.001,0.001,0.001,0.001,0.001,0.001,0.001,-0.097,0.001,0.001,-0.097,0.001,0.001,0.001,0.001,-0.097,-0.097,0.001,0.001,0.001,0.001,0.221,0.001,0.001,-0.097,-0.097,-0.097,-0.097,0.001,0.001,0.001,0.001,0.001,0.001,-0.097,0.001,-0.097,0.001,0.001,0.001,0.124,0.001,-0.097,0.001,0.001,0.001,-0.097,0.001,0.001,0…	-0.058,-0.058,-0.058,-0.058,-0.058,-0.058,-0.058,-0.054,-0.058,-0.058,-0.058,-0.058,-0.058,-0.058,-0.058,-0.058,-0.058,-0.058,-0.058,-0.058,-0.058,-0.058,-0.058,-0.058,-0.058,-0.058,-0.058,-0.058,-0.058,-0.058,-0.058,-0.058,-0.058,-0.058,-0.058,-0.058,-0.058,-0.058,-0.058,-0.058,-0.058,-0.058,-0.058,-0.058,-0.058,-0.058,-0.058,-0.058,-0.058,-0.058,-0.058,-0.058,-0.058,-0.058,-0.058,-0.058,-0.058,…
blue y	0.124,-0.110,-0.124,-0.094,-0.128,-0.092,-0.081,0.044,-0.099,-0.189,-0.110,-0.104,-0.075,-0.094,-0.084,-0.091,-0.079,-0.115,-0.093,-0.104,-0.138,-0.101,0.142,0.114,-0.127,0.065,-0.110,-0.098,-0.087,0.132,-0.109,0.114,-0.095,0.127,-0.122,-0.086,0.128,-0.115,0.118,0.118,0.132,0.028,0.118,0.131,0.053,-0.096,-0.099,-0.101,0.104,-0.105,-0.110,0.101,-0.086,0.142,0.121,-0.174,-0.115,0.133,-0.094,-0.101,…	-0.042,-0.042,0.016,0.014,0.002,0.084,-0.042,-0.042,0.028,0.002,0.005,0.017,0.086,0.073,0.012,0.002,0.022,0.026,0.048,-0.041,-0.043,0.060,-0.023,0.023,0.023,-0.043,0.068,-0.043,-0.040,-0.043,-0.043,-0.043,0.025,0.062,0.094,-0.043,0.058,0.079,0.019,-0.043,-0.042,-0.041,-0.043,-0.029,0.014,0.003,-0.021,0.014,0.066,-0.042,0.057,-0.043,0.058,0.002,0.086,0.016,0.023,-0.040,0.002,0.014,-0.043,-0.043,0.…	-0.181,0.026,-0.092,-0.141,0.069,-0.075,-0.141,0.007,-0.023,0.048,-0.023,0.011,-0.017,0.078,-0.059,0.192,-0.111,-0.023,-0.141,-0.141,0.071,-0.106,-0.023,-0.148,0.009,-0.042,0.098,0.147,-0.014,-0.163,-0.023,0.077,0.118,-0.141,0.026,0.044,0.075,-0.040,-0.181,0.706,0.691,-0.141,-0.140,-0.014,0.009,0.140,-0.111,-0.092,-0.137,0.060,-0.013,-0.141,-0.141,-0.086,-0.094,-0.119,-0.023,0.073,-0.092,0.026,-0…
purple x	0.003,0.007,-0.060,-0.057,-0.059,-0.036,-0.053,-0.051,-0.030,-0.044,-0.109,-0.031,-0.057,-0.058,-0.038,-0.028,-0.063,-0.030,-0.051,-0.058,-0.036,-0.036,-0.026,-0.056,-0.050,-0.155,-0.061,-0.026,-0.058,-0.020,0.003,-0.093,-0.027,-0.059,-0.036,-0.053,-0.028,-0.048,-0.025,-0.056,-0.034,0.014,-0.023,-0.040,-0.030,-0.059,-0.046,-0.023,-0.032,-0.035,-0.057,-0.060,-0.030,0.002,-0.048,-0.023,0.011,-0.058…	-0.097,-0.097,-0.097,-0.097,-0.097,-0.097,-0.097,-0.097,-0.097,-0.097,-0.097,-0.097,-0.097,-0.097,-0.097,-0.097,-0.097,-0.097,-0.097,0.221,-0.097,-0.097,-0.097,-0.097,-0.097,-0.097,-0.097,-0.097,-0.097,-0.097,-0.097,-0.096,0.221,-0.097,-0.097,-0.097,-0.097,0.221,-0.097,-0.097,-0.097,-0.097,-0.097,-0.097,-0.097,-0.097,-0.097,-0.097,-0.097,-0.097,-0.097,-0.097,-0.097,-0.097,0.221,-0.097,-0.097,-0.0…	0.276,0.276,-0.264,0.276,-0.058,0.276,0.276,0.276,-0.283,0.275,0.276,0.276,-0.264,0.276,-0.598,0.276,0.276,0.276,0.276,-0.058,0.276,0.276,0.276,0.276,0.276,0.276,-0.598,0.276,-0.598,0.276,0.276,-0.598,0.276,0.276,0.276,0.276,0.276,0.276,-0.264,0.276,0.276,-0.598,0.276,-0.355,-0.598,-0.058,0.276,-0.598,-0.598,0.275,0.276,0.276,0.276,0.276,0.276,0.276,0.276,0.276,-0.598,0.276,0.276,0.276,0.276,0.27…
purple y	-0.065,0.104,0.108,0.089,0.084,0.101,0.096,0.115,0.105,0.092,0.045,-0.068,0.086,0.086,0.096,0.105,0.094,0.105,0.122,0.124,0.104,0.117,0.114,-0.075,0.096,0.014,0.095,0.115,0.091,-0.063,0.110,0.089,0.116,0.099,0.124,0.106,0.101,0.102,-0.068,0.106,0.116,-0.063,0.122,0.097,0.115,0.110,0.115,0.109,0.104,0.097,0.095,0.101,-0.067,0.112,0.107,0.106,0.099,0.112,0.113,0.113,0.102,0.102,0.110,0.099,0.061,0.…	0.072,0.084,0.096,0.027,0.070,0.073,0.091,0.088,0.037,0.083,0.082,0.057,0.027,0.023,0.023,0.114,0.070,0.070,0.079,-0.043,0.107,0.036,0.030,0.047,0.079,0.056,0.020,0.056,0.073,0.048,0.022,0.094,-0.043,0.081,0.047,0.031,0.071,-0.043,0.048,0.088,0.071,0.023,0.019,0.086,0.063,0.047,0.070,0.056,0.023,0.070,0.066,0.037,0.036,0.059,-0.040,0.029,0.023,0.059,0.078,0.087,0.026,0.023,0.069,0.025,0.095,-0.04…	0.044,-0.040,-0.141,0.161,0.912,0.047,-0.141,-0.023,-0.098,0.025,-0.027,0.020,-0.023,0.078,-0.023,0.026,-0.141,-0.015,0.051,0.847,-0.141,0.075,0.148,-0.126,-0.101,-0.027,-0.141,-0.040,0.192,-0.030,-0.163,-0.141,-0.141,0.192,-0.094,0.746,0.077,0.026,-0.141,0.092,0.746,-0.070,-0.141,0.124,0.026,0.847,0.731,-0.141,-0.109,-0.014,-0.040,-0.141,-0.111,-0.141,-0.027,-0.141,-0.040,-0.092,0.096,-0.023,-0.…
yellow x	-0.011,-0.024,-0.049,-0.005,-0.050,-0.019,-0.078,-0.039,-0.030,-0.030,-0.030,-0.035,-0.049,0.028,-0.003,-0.016,-0.036,-0.030,0.002,-0.057,-0.059,-0.039,0.014,-0.024,-0.078,-0.003,0.014,-0.044,-0.031,-0.028,-0.065,-0.045,-0.015,0.016,0.055,-0.065,-0.015,-0.033,-0.016,0.007,0.007,0.002,0.002,0.041,-0.053,-0.006,-0.028,-0.065,-0.071,-0.032,-0.066,-0.023,0.002,0.003,-0.010,-0.032,0.020,-0.036,-0.048,…	-0.195,-0.195,-0.195,0.442,-0.181,-0.195,-0.195,-0.195,-0.195,-0.195,-0.195,-0.195,-0.195,-0.195,-0.193,-0.195,-0.195,-0.195,0.442,-0.195,-0.195,-0.195,0.442,-0.195,-0.195,-0.195,-0.195,-0.195,-0.195,-0.195,-0.195,-0.195,-0.195,-0.195,-0.195,-0.195,-0.195,-0.195,-0.195,-0.195,-0.195,-0.195,0.442,-0.195,-0.195,-0.195,-0.195,-0.195,-0.195,-0.195,-0.195,-0.195,-0.195,-0.195,-0.195,-0.195,-0.195,-0.1…	0.610,0.610,0.610,0.610,0.610,0.560,0.610,0.610,0.610,-1.138,0.610,0.610,0.610,0.610,0.610,0.610,0.610,0.610,-0.058,0.610,0.610,0.610,0.610,0.609,-1.138,-1.138,0.610,0.609,0.610,0.610,0.610,0.610,0.604,0.609,0.610,0.610,0.610,0.610,0.276,0.610,0.610,0.610,0.610,-1.125,0.610,0.610,0.610,0.610,0.610,0.276,0.610,0.610,0.610,0.610,0.610,0.610,0.610,0.605,0.610,0.610,0.610,0.610,0.610,-0.598,-1.138,0.…
yellow y	-0.043,-0.025,-0.053,0.009,-0.036,-0.047,-0.009,-0.054,-0.015,0.004,0.028,-0.013,-0.057,0.008,0.017,0.034,0.023,0.014,0.019,-0.041,-0.058,0.000,0.062,0.023,-0.024,0.011,-0.039,-0.055,-0.013,0.018,-0.039,0.006,-0.027,-0.034,0.007,-0.055,-0.014,-0.028,-0.002,-0.021,0.049,0.037,-0.006,0.059,0.007,-0.010,0.006,-0.037,-0.012,-0.008,-0.046,0.007,0.052,0.028,-0.034,-0.017,0.031,0.012,-0.035,-0.034,-0.01…	0.002,0.029,0.024,-0.042,0.002,0.026,0.087,0.012,-0.041,0.016,0.020,0.070,0.051,0.027,0.039,0.003,-0.043,-0.043,0.014,0.016,0.072,0.092,0.003,0.027,0.035,0.097,0.073,0.023,0.017,-0.001,0.015,0.002,0.014,0.025,0.082,-0.043,0.058,0.002,0.023,0.031,-0.041,0.106,0.025,0.003,0.029,-0.043,0.023,0.109,0.003,0.012,0.087,0.049,0.003,0.100,0.017,0.002,-0.043,0.097,0.028,0.070,0.003,-0.043,0.022,0.034,0.037…	-0.092,0.026,0.004,0.077,-0.047,-0.141,0.864,0.795,0.043,-0.163,-0.014,0.144,-0.059,0.071,-0.098,-0.042,-0.023,0.127,1.632,-0.023,0.148,-0.181,0.093,-0.137,0.140,-0.141,0.029,0.110,-0.111,0.024,-0.027,0.026,-0.080,0.010,0.056,0.026,-0.220,-0.040,1.632,0.023,-0.040,-0.141,-0.040,-0.141,0.143,0.029,0.912,-0.090,-0.141,1.631,-0.141,0.244,-0.181,-0.141,0.075,0.192,-0.115,-0.040,-0.048,0.864,0.776,-0.…
heatmap	-0.006 -0.013 -0.013 -0.016 -0.017 -0.011 0.004 0.000 -0.002 -0.004 -0.002 0.005 0.007 0.008 0.007 -0.010 0.003 0.005 0.006 0.008 -0.015 -0.000 0.002 0.003 -0.004	0.067 -0.002 -0.010 -0.013 -0.032 -0.033 0.014 0.006 0.076 0.263 0.074 -0.003 -0.012 -0.014 -0.028 -0.019 0.009 0.005 0.043 0.150 0.080 0.005 -0.012 -0.015 -0.028 -0.028 0.004 0.004 0.095 0.255 0.085 0.008 -0.013 -0.015 -0.028 -0.028 0.001 0.003 0.115 0.253 0.089 0.012 -0.013 -0.016 -0.029 -0.029 -0.001 0.002 0.114 0.251 0.096 0.018 -0.003 -0.016 -0.029 -0.029 -0.005 -0.001 0.093 0.248 0.099 0.02…	0.073 0.022 -0.009 -0.028 0.015 0.028 0.010 -0.021 -0.041 -0.000 0.016 0.036 0.003 -0.015 0.029 0.020 0.058 0.032 0.010 0.046 0.005 0.018 0.041 0.119 0.156
